# Supplementary material for: A Metastructure Based on Amorphous Carbon for High Efficiency and Selective Solar Absorption
Source: Nanomaterials (Basel). 2024 Mar 27;14(7):580. doi: 10.3390/nano14070580 (PMC11013282; doi:10.3390/nano14070580)
Supplement: Supplementary file 1 [file nanomaterials-14-00580-s001.zip]

Archive with 1 entries (1 files):
- nanomaterials-2923754-supplementary.pdf
